# Supplementary material for: Cytokine-armed pyroptosis induces antitumor immunity against diverse types of tumors
Source: Nat Commun. 2024 Dec 30;15:10801. doi: 10.1038/s41467-024-55083-3 (PMC11686184; doi:10.1038/s41467-024-55083-3)
Supplement: Supplementary file 4 — Source Data [file 41467_2024_55083_MOESM4_ESM.xlsx]

## Sheet: Fig.1b
	WT GSDMD									WT GSDMD
LDH	Nonstimulated			casp-1					PI	Nonstimulated			casp-1
Untransfected	6.10623e-16	3.88578e-16	0						Untransfected	0	0	0
Control	4.13729	4.91996	4.81355						Control	4.24345	3.30536	7.85804
10	3.37455	3.49537	7.23861	44.343	49.8899	49.6466			10	6.75937	2.37907	6.05189	25.0294	38.1403	29.1839
30	4.49555	6.62359	8.85937	51.485	49.508	55.9956			30	9.53607	5.18279	8.54566	26.239	38.6773	29.4902
50	5.10806	8.65032	13.807	49.7053	39.7709	56.5074			50	10.8851	8.51732	11.0869	26.9025	28.4432	32.4711
	NT GSDMD									NT GSDMD
LDH									PI
Untransfected	6.10623e-16	3.88578e-16	0						Untransfected	0	0	0
Control	4.13729	4.91996	4.81355						Control	4.24345	3.30536	7.85804
10	62.1519	60.8606	60.8823						10	53.672	40.9928	34.7311
30	62.2559	60.7284	52.1813						30	50.4903	38.2392	33.5909
50	55.865	56.0582	61.3332						50	51.521	37.3861	37.9316
	NT GSDMD I105N									NT GSDMD I105N
LDH									PI
Untransfected	6.11e-16	3.89e-16	0						Untransfected	0	0	0
Control	4.13729	4.91996	4.81355						Control	4.24345	3.30536	7.85804
10	3.91772	6.08019	6.73897						10	3.41091	3.76013	5.44804
30	21.2643	22.7934	23.8606						30	16.1998	11.3215	9.05117
50	30.0127	27.8308	35.5959						50	28.8105	13.0541	11.4507
	GSDMD TEV									GSDMD TEV
LDH	Nonstimulated			TEVp					PI	Nonstimulated			TEVp
Untransfected	6.10623e-16	3.88578e-16	0						Untransfected	0	0	0
Control	4.13729	4.91996	4.81355						Control	4.24345	3.30536	7.85804
10	5.24674	4.61154	8.59127	55.1601	69.8194	56.9705			10	5.78261	2.2667	7.67384	45.8328	41.0468	34.9161
30	5.05027	7.56352	14.0507	63.5849	45.1314	58.6644			30	4.50386	4.86909	12.3822	43.5292	28.2634	37.3236
50	10.8055	8.69438	17.9625	66.058	55.691	63.612			50	4.01716	7.21708	15.7978	52.0283	41.1668	39.2652

## Sheet: Fig.2b
	Untransfected	Control	NT GSDMD
	0.485448	5.6066	29.095
	0	9.39969	34.6562
	-1.3323e-15	10.9396	44.9719

## Sheet: Fig. 2e
	Survival
	Time (days)	Untreated	Control	NT GSDMD
	2		1
	7		1
	5		1
	7		1
	5		1
	5		1
	2		1
	12		1
	5			1
	2			1
	488			0
	7			1
	5			1
	12			1
	488			0
	26			1
	14		1
	7		1
	5		1
	3		1
	5		1
	7		1
	3		1
	5		1
	7			1
	7			1
	7			1
	19			0
	7			1
	14			1
	17			1
	5			1
	11	1
	7	1
	7	1
	4	1
	2	1

## Sheet: Fig. 2f
	Tumor volume - untreated
	Time (days)	1	2	3	4	5
	0	39.2276	31.0973	52.8828	55.8067	182.336
	2	49.436	59.0043	100.3	103.644	365.713
	4	66.9811	137.981	124.192	305.245
	7	113.674	267.517	224.9
	9	204.089
	11	285.62
	Tumor volume - control
	Time (days)	1	2	3	4	5	6	7	8	9	10	11	12	13	14	15	16
	0	209.333	69.237	201.607	90.04	150.7	186.516	131.9	118.7	66.8176	47.8377	62.082	109.4	58.6133	62.4	53.53	55.44
	3									132.618	129.359	136.4	299.7	105.136	155.1	267	139.9
	5		100.768		118.66				194.2	200.953	181.532	361.24		271.841	185.4		378.2
	7								212.9	242.496	327.363				466.7
	10									255.965
	12									296.191
	14									424.209
	Tumor volume - NT GSDMD
	Time (days)	1	2	3	4	5	6	7	8	9	10	11	12	13	14	15	16
	0	131.88	197.506	25.6433	71.1733	147.37	165.8	77.558	120.6	71.231	54.2871	50.3799	49.7926	55.995	69.03	57.3302	67.83
	3									138.77	101.609	80.8992	59.1021	95.1	106	76.4605	139.4
	5			21.3604	194.403		187.7	44.7604	45.63	199.48	198.796	110.945	51.2554	195.96	142.6	116.496	363.6
	7			13.8774			239.3	15.9402	32.17	324.75	423.261	353.463	44.7416	381.34	124.5	144.066
	10												42.528		186.8	109.297
	12			0				0	0				33.2979		254.9	140.192
	14								0				25.0763		361.3	151.671
	17												45.2176			272.733
	19								21.6				62.7589
	21
	22								61.3
	*last tumor volume measured and shown in the table for the mice marked in gray is tumor volume 2 or 3 days before the mice reached human endpoint

## Sheet: Fig. 3b
	GSDMD TEV + FKBP/FRB
LDH	Nonstimulated			Rapamycin 100 nM			AP21967 100 nM
Untransfected	7.49401e-16	-1.29063e-15	-5.621e-16	0.229451	0.169518	0.67752	0.620867	0.970874	0.556174
Control	4.07612	3.32871	2.25503
0	4.77797	5.50162	2.51795
10	4.85896	4.43828	3.40783	41.2336	41.0695	38.3557	48.7515	43.8126	42.431
30	6.01971	6.39544	3.73142	53.7454	52.3039	43.0579	59.9946	53.4751	51.2792
50	13.2002	10.4793	22.0245	59.8866	57.2199	43.3512	57.4976	55.571	41.8647
	GSDMD TEV + FKBP/FRB
PI	Nonstimulated			Rapamycin 100 nM			AP21967 100 nM
Untransfected	0	0	0	0.0790084	-0.0234252	0.134326	0.00403104	-0.00119111	-0.300285
Control	2.79472	4.43611	-0.0732296
0	4.57684	5.04437	2.43001
10	3.88189	4.03629	4.81755	32.2612	24.7835	41.7344	33.3423	21.4083	42.8956
30	3.92462	4.37536	4.77162	43.7251	34.9735	46.9883	45.2698	29.7171	43.7272
50	8.74453	7.9765	15.7665	45.6205	32.6314	48.92	45.5286	29.0171	38.6483

## Sheet: Fig. 3d
	dDmrB casp-1:WT GSDMD
LDH	Nonstimulated			AP20187
Untransfected	3.05311e-16	0	-4.927e-16
GSDMD+dDmrB casp-1	1.31735	1.13163	-0.0797166	50.0378	63.7284	30.2391
10	0.928625	0.893389	-0.292294	2.54832	3.74373	0.186005
50	1.45773	1.29329	0.132861	31.6381	49.4172	13.2064
80	1.66289	2.4079	0.398583	35.4281	54.9902	23.9947
	dDmrB casp-1:WT GSDMD
PI	Nonstimulated			AP20187
Untransfected	0	0	0
GSDMD+dDmrB casp-1	-1.01573	-0.54884	-0.355875	26.9111	41.995	28.3164
10	-1.19597	-0.662448	-0.43964	-0.227377	1.03487	-0.0460953
50	-0.871667	0.0364026	-0.173973	16.0389	35.873	9.27655
80	-0.662546	0.648847	-0.338032	19.2733	41.2378	19.9925

## Sheet: Fig. 3f
	Survival
	Time (days)	Control+AP20187	AP20187	Nonstimulated
	8		1
	8		1
	491		0
	10		1
	12		1
	26		1
	491		0
	22			1
	4			1
	6			1
	4			1
	4	1
	13	1
	4	1
	4	1
	66		0
	25		1
	32		1
	66		0
	18			1
	7			1
	7			1
	7			1

## Sheet: Fig. 3g
	Tumor volume - Control+AP20187
	Time (days)	1	2	3	4
	0	58.6444	9.6473	73.2211	89.8908
	2	116.185	19.594	192.36	174.231
	4	256.445	20.496	439.084	255.257
	6		32.976
	8		46.171
	10		94.759
	13		273.66
	Tumor volume - Nonstimulated
	Time (days)	1	2	3	4	5	6	7	8
	0	51.2123	65.0817	57.021	67.4166	55.25	51.6607	49.0305	56.8795
	2	93.9553	129.372	112.25	98.0139	45.163	92.1652	69.5011	71.0146
	4	112.694	343.924	141.78	295.666	31.2276	167.996	120.799	146.274
	6	125.922		221.13
	7					29.5064	360.853	411.673	342.611
	8	149.696
	9					46.4182
	11	161.985				68.9908
	13	173.444
	14					104.513
	15	176.218
	16					125.623
	18	190.058				309.976
	22	283.266
	Tumor volume - AP20187
	Time (days)	1	2	3	4	5	6	7	8	9	10	11
	0	47.096	46.867	44.625	53.5225	76.663	49.8845	46.8568	51.846	47.926	48.9496	50.909
	2	77.58	81.313	33.102	116.833	103.79	109.273	49.1956	43.132	36.754	30.34	63.124
	4	97.551	114.74	34.742	172.748	151.86	129.325	20.9445	38.384	32.547	25.2618	95.872
	6	117.04	142.28	17.665	184.734	143.45	133.076	12.2383
	7								34.653	59.307	45.6669	75.344
	8	226.17	207.94	7.9298	156.862	159.62	119.678	0
	9								34.504	59.676	38.1428	22.531
	10			0	257.268	188.85	154.65
	11								26.721	34.906	33.0277	15.03
	12					238.52	100.699
	14								18.539	38.241	29.2764	0
	15						75.2277
	16								0	54.485	25.2341
	17						82.6911
	18									92.192	44.6784
	19						99.5717
	21									124.64	41.5384
	22						133.441
	23									255.93	74.4271
	24						206.763
	25									426.78	100.959
	26						329.016
	28										220.945
	30										264.502
	32										417.163

## Sheet: Fig. 4a
	LDH	IL-1b				LDH	IL-18
	Untransfected	3.46945e-16	9.99201e-16	0		Untransfected	2.63678e-16	-0.460213	1.027e-15
	Control	6.97835	5.44154	1.40048		Control	1.70417	1.82412	2.53798
	Control	4.05343	6.76674	0.920863		Control	2.14669	3.43068	2.2601
	GSDMD	4.45647	6.61428	2.13909		GSDMD	1.92072	4.18375	1.45424
	GSDMD+casp-1	43.1138	41.7263	32.5372		GSDMD+casp-1	40.1092	46.7492	52.4454
	NT GSDMD	51.2782	48.1998	32.8921		NT GSDMD	48.1311	48.7156	50.8151
	NT GSDMD	50.0345	45.5377	33.3525		NT GSDMD	48.2629	49.8619	50.3149
	PI	IL-1b				PI	IL-18
	Untransfected	0	0	0		Untransfected	0	0	8.67362e-18
	Control	7.57761	3.68246	3.15422		Control	0.205501	0.541289	0.721683
	Control	5.17993	7.62618	3.16858		Control	-0.0363089	0.907312	0.415083
	GSDMD	7.4381	7.04493	5.37383		GSDMD	0.00748637	0.605023	0.21312
	GSDMD+casp-1	27.6038	22.8546	37.9864		GSDMD+casp-1	18.3105	24.2699	24.7711
	NT GSDMD	30.5715	25.6801	38.0361		NT GSDMD	20.5074	25.3932	23.8478
	NT GSDMD	33.5272	25.4384	39.0376		NT GSDMD	18.8234	25.1246	23.8713
	ELISA	IL-1b				ELISA	IL-18
	Untransfected	-56.1538	-516.447	-591.25		Untransfected	1482.5	-325.5	353
	Control	-40.7692	-473.684	-494.375		Control	38.75	-365.5	515.5
	Control	9232.31	23082.2	8446.25		Control	1197.08	232	440.5
	GSDMD	10149.6	28180.9	16718.1		GSDMD	-338.333	4.5	778
	GSDMD+casp-1	14455.4	41210.5	38524.4		GSDMD+casp-1	3055.42	4207	7715.5
	NT GSDMD	57.3077	-467.105	-497.5		NT GSDMD	-338.333	-180.5	345.5
	NT GSDMD	10018.8	13588.8	13588.8		NT GSDMD	467.917	887	2250.5

## Sheet: Fig. 4c
	Survival
	Time (days)	Control	Control+IL-1β	NT GSDMD+IL-1β	NT GSDMD+IL-18	NT GSDMD+IL-1β+IL-18
	6	1
	8	1
	6	1
	10	1
	6	1
	8	1
	13	1
	10	1
	6	1
	8	1
	8		1
	20		1
	6		1
	6		1
	20		1
	6		1
	17		1
	24			1
	14			1
	4			1
	9			1
	56			1
	490			0
	490			0
	490			0
	9			1
	490			0
	492				0
	492				0
	10				1
	6				1
	492				0
	6				1
	66				1
	31				1
	4					1
	15					1
	10					1
	13					1
	4					1
	4					1

[truncated: 56 more sheets: Fig. 4d, Fig. 5a, Fig. 5c, Fig. 5d, Fig. 6b, Fig. 6c, Fig. 7a, Fig. 7c, Fig. 7d, Fig. 7f, Fig. 7g, Fig. 7i, Fig. 7j, Fig. 8b, Fig. 8c, Fig. 8e, Fig. 9c, Fig. 9d, Fig. 9e, Fig. 9g …]
